# Supplementary material for: Testosterone Therapy for Late-Onset Hypogonadism: A Clinical, Biological, and Analytical Approach Using Compounded Testosterone 0.5–20% Topical Gels
Source: Pharmaceutics. 2024 May 6;16(5):621. doi: 10.3390/pharmaceutics16050621 (PMC11124925; doi:10.3390/pharmaceutics16050621)
Supplement: Supplementary file 1 [file pharmaceutics-16-00621-s001.zip]

Archive with 1 entries (1 files):
- pharmaceutics-2895732-supplementary.pdf
